# Supplementary material for: Synergism between IL-33 and MRGPRX2/FcεRI Is Primarily Due to the Complementation of Signaling Modules, and Only Modestly Supplemented by Prolonged Activation of Selected Kinases
Source: Cells. 2023 Nov 24;12(23):2700. doi: 10.3390/cells12232700 (PMC10705352; doi:10.3390/cells12232700)
Supplement: Supplementary file 1 [file cells-12-02700-s001.zip]

Archive with 1 entries (1 files):
- cells-2637374-supplementary.pdf
